# Supplementary material for: Ceramides and Cardiovascular Risk Factors, Inflammatory Parameters and Left Ventricular Function in AMI Patients
Source: Biomedicines. 2022 Feb 11;10(2):429. doi: 10.3390/biomedicines10020429 (PMC8962314; doi:10.3390/biomedicines10020429)
Supplement: Supplementary file 1 [file biomedicines-10-00429-s001.zip]

Archive with 2 entries (2 files):
- biomedicines-1553762-supplementary/excel Supplemental Table S2.xlsx
- biomedicines-1553762-supplementary/Supplementary Data.pdf
